# Supplementary material for: An Increase in Specialist Treatment for Onychomycosis: An Unexplained Tendency. A Retrospective Study of Patients Treated for Onychomycosis in Danish Hospitals from 1994 to 2018
Source: J Fungi (Basel). 2022 Dec 24;9(1):33. doi: 10.3390/jof9010033 (PMC9865894; doi:10.3390/jof9010033)
Supplement: Supplementary file 1 [file jof-09-00033-s001.zip]

Archive with 1 entries (1 files):
- jof-2036679-supplementary.pdf
